# Supplementary material for: Survival according to the site of metastasis in triple-negative breast cancer patients: The Peruvian experience
Source: PLoS One. 2024 Feb 1;19(2):e0293833. doi: 10.1371/journal.pone.0293833 (PMC10833533; doi:10.1371/journal.pone.0293833)
Supplement: S1 Data — (XLSX) [file pone.0293833.s002.xlsx]

## Sheet: Relapse modified only distance 
Age	BMI	Menopausal Status	FHBOC	Laterality	Chemo Adj/Neoadj	Surgery	Histology	Grade	T stage	N stage	Stage	RT	Local recurrrence	Distant recurrence	Organ metastasis	Site of metastasis	RFS	RFS months	MS Months	Death	OS months
52	21.91	2	0	2	0	2	1	3	3	3	3	1	1	1	1	2	1	55	10	1	78
44	31.3	1	0	2	0	2	1	3	2	3	3	1	1	1	1	2	1	44	10	1	54
39	26.94	1	0	2	1	2	1	3	4	3	3	0	0	1	1	2	1	22	8	1	30
56	34.17	1	0	2	0		1	3	4	3	3	0	0	1	1	2	1	10	7	1	17
66	27.7	2	0	2	0	2	1	3	2	3	3	0	1	1	1	2	1	14	6	1	42
33	21.91	1	0	1	1	2	1	3	4	3	3	1	1	1	1	2	1	13	6	1	19
41	28.04	1	0	2	0	2	1	3	4	3	3	1	0	1	1	2	0	139	4	1	22
29	27.06	1	0	2	1		1	3	4	3	3	0	0	1	1	2	1	10	4	1	14
36	24.54	1	0	1	0	2	1	3	2	3	3	1	1	1	1	2	1	51	3	1	53
49		2	1	1	1	2	1	3	3	3	3	0	1	1	1	2	1	41	3	1	44
58	26.91	2	0	1	0	2	1	3	4	3	3	1	0	1	1	2	1	18	3	1	21
48	30.02	1	0	1	1	2	1	2	4	3	3	1	1	1	1	2	1	24	1	1	18
48	26.64	1	1	2	0	2	1	3	2	3	3	1	0	1	3	2	1	9	18	1	27
54	28.23	2	0	1	0	2	1	3	2	3	3	1	0	1	5	2	1	78	2	0	80
68		2	0	2	1		1	3	4	3	3	0	1	1	8	2	1	18	7	1	25
59	42.81	2	0	2	0	2	1	3	4	2	3	1	0	1	1	2	1	24	27	1	51
48	24.74	1	0	2	1	2	1	3	4	2	3	0	0	1	1	2	1	28	24	1	52
39	24.88	1	1	2	1	1	1	3	4	2	3	1	1	1	1	2	1	19	19	0	38
36	37.39	1	0	1	1	2	1	3	4	2	3	1	0	1	1	2	1	37	18	1	55
59	31.08	2	0	1	0	2	1	3	4	2	3	1	1	1	1	2	1	29	17	1	48
53	29.05	2	0	1	1	2	1	3	2	2	3	1	0	1	1	2	1	11	17	1	28
32	25.78	1	0	1	1	2	1	3	4	2	3	0	1	1	1	2	1	12	11	1	23
56	31.47	2	0	1	1	2	1	3	3	2	3	1	1	1	1	2	1	24	6	1	33
70		2	0	2	0		1		4	2	3	0	0	1	1	2	1	21	6	1	27
37	21.64	1	0	2	0	2	1	3	3	2	3	1	1	1	1	2	1	20	5	1	25
34	23.31	1	0	1	0	2	1	2	4	2	3	1	0	1	1	2	1	12	5	1	17
46	19.7	1	0	2	1	2	1		4	2	3	1	0	1	1	2	1	9	5	1	14
40	25.68	1	0	2	1	2	1	3	2	2	3	1	0	1	1	2	1	18	4	1	22
32	24.86	1	0	1	1	2	1	2	4	2	3	1	0	1	1	2	1	14	4	1	18
60	23.47	2	0	1	1		1		3	2	3	1	1	1	1	2	1	13	4	1	17
46	33.76	1	0	2	0	2	1	3	4	2	3	1	0	1	1	2	1	56	3	1	59
57	33.78	2	0	1	0	1	1	3	2	2	3	1	1	1	1	2	1	35	2	1	38
51	29.42	2	0	1	0	2	4	2		2	3	1	1	1	1	2	1	15	2	1	19
31	36.98	1	0	1	1		1	3	4	2	3	1	1	1	1	2	1	14	2	1	16
38	28.34	1	0	1	0	1	1	3		2	3	1	0	1	1	2	1	26	1	1	26
37	31.53	1	0	1	1	2	1	3	4	2	3	0	0	1	1	2	1	15	1	1	17
53	36.57	2	0	2	1	2	1	3	4	2	3	1	0	1	1	2	1	25	0	1	26
65	28.31	2	0	1	1		1		4	2	3	0	0	1	1	2	1	15	0	1	15
55	35.09	2	0	2	0	2	1	3	2	2	3	1	0	1	3	2	1	24	7	1	31
41	25.92	1	0	1	0	2	1	3	4	2	3	0	1	1	3	2	1	11	6	1	23
55	29.28	2	0	1	1	2	1	1	4	2	3	1	0	1	3	2	1	16	6	1	23
33	23.42	2	0	2	1	2	1	3	4	2	3	0	0	1	3	2	1	11	1	1	12
45	25.8	2	0	1	1	2	1	2	4	2	3	1	0	1	3	2	1	17	0	1	17
23	30.33	1	0	3	0	2	1	2	2	1	2	0	0	1	1	2	1	45	112	0	157
39	33.29	1	1	1	0	1	1	3	4	1	3	1	0	1	1	2	1	54	53	0	107
39	31.2	1	0	1	1	2	1		4	1	3	0	0	1	1	2	1	75	28	0	103
32	23.68	1	0	1	1	2	1	3	4	1	3	1	1	1	1	2	1	32	27	0	84
37	24.24	1	0	1	1	1	1	3	3	1	3	1	0	1	1	2	1	12	27	0	39
69	34.72	2	0	2	1	2	1	3	4	1	3	1	0	1	1	2	1	38	26	1	64
50	24.77	2	1	2	1	2	1		4	1	3	0	0	1	1	2	1	13	24	1	37
74	27.11	2	0	2	0	1	1		1	1	2	1	0	1	1	2	1	28	23	0	50
36	26.89	1	0	1	0	2	1	3	2	1	2	0	0	1	1	2	1	27	22	1	49
38	32.02	1	0	1	1	2	1	3	4	1	2	1	1	1	1	2	1	18	22	1	40
42	26.75	1	0	1	1	2	1	3	4	1	3	1	0	1	1	2	1	13	21	0	33
48		1	0	1	1	2	1	3	4	1	3	0	0	1	1	2	1	28	19	0	47
48	27.59	1	0	1	1	2	1	3	2	1	2	1	0	1	1	2	1	27	19	0	45
43	35.92	1	0	1	1	2	1	3	3	1	3	1	0	1	1	2	1	24	19	1	43
37	21.91	1	0	1	1	2	1	3	3	1	3	0	0	1	1	2	1	67	18	1	85
33	23.01	1	0	1	1	2	1	3	3	1	3	1	0	1	1	2	1	41	18	1	58
59	18.61	2	1	2	1	2	1	3	4	1	3	1	0	1	1	2	1	24	17	1	41
59	35.03	2	0	1	0	1	1	3	2	1	2	1	0	1	1	2	1	18	17	1	35
42	30.33	1	0	1	1	2	1	3	4	1	3	1	0	1	1	2	1	24	15	1	39
76	26.91	2	0	2	0	1	1	3	4	1	3	0	1	1	1	2	1	54	14	1	87
51	31.14	2	0	1	1		1	3	2	1	3	0	1	1	1	2	1	10	14	1	24
39	27.39	1	1	2	1		1	2	3	1	3	0	0	1	1	2	1	17	13	1	30
47	33.29	2	0	2	0	2	1	3	1	1	2	1	0	1	1	2	1	13	10	1	22
58		2	0	2	1	1	1	3	4	1	3	1	0	1	1	2	1	63	9	1	72
44	21.49	2	0	2	1	2	1	3	4	1	3	0	0	1	1	2	1	27	9	1	35
52	23.93	2	0	2	0	1	1	3	2	1	3	1	1	1	1	2	1	15	9	1	27
56	32.01	2	0	1	0	2	1	3	2	1	2	1	0	1	1	2	1	14	8	1	21
39	30.86	1	0	1	1	1	1		4	1	3	0	1	1	1	2	1	10	7	1	34
41	26.64	1	0	1	1	2	1	3	4	1	3	0	0	1	1	2	1	19	7	1	27
35	29.43	1	0	2	1	2	1	3	4	1	3	1	0	1	1	2	1	12	7	1	19
46	24.56	1	0	1	0	1	1	3	2	1	2	1	1	1	1	2	1	23	6	1	50
58	29.52	2	0	1	0	2	1	3	3	1	3	1	0	1	1	2	1	30	6	0	36
52	23.14	1	0	1	1	2	1	3	3	1	3	1	1	1	1	2	1	47	5	1	51
50	23.24	2	0	2	1	2	8	3	4	1	3	1	0	1	1	2	1	24	5	1	29
64	29.33	2	1	2	1	2	1	3	4	1	3	1	1	1	1	2	1	14	5	1	20
44		1	0	2	1		1	3	4	1	3	1	0	1	1	2	1	12	5	1	17
59	36.4	2	0	1	1	2	1	2	4	1	3	0	1	1	1	2	1	12	5	1	16
66	18.97	2	0	2	0	2	1	3	2	1	2	1	0	1	1	2	1	43	4	0	47
58	31.2	2	0	2	0	2	1	3	4	1	3	1	1	1	1	2	1	37	4	1	41
51	24.88	1	1	2	1	2	1	3	4	1	3	0	1	1	1	2	1	19	4	0	33
43	30.09	1	0	2	0	2	1	2	4	1	3	0	1	1	1	2	1	27	4	1	30
52	37.06	2	0	1	1		1	3	4	1	3	0	0	1	1	2	1	17	4	1	21
52	33.31	2	0	1	1	2	1		4	1	3	0	0	1	1	2	1	14	4	1	18
58	31.64	2	1	1	1		1	3	4	1	3	0	1	1	1	2	1	12	4	1	15
42	24.61	1	0	2	1	2	1	3	2	1	2	1	1	1	1	2	1	37	3	1	46
44	23.56	1	0	2	0	1	1	3		1	2	0	1	1	1	2	1	27	3	1	32
63	22.52	2	0	2	1	1	1	2	2	1	2	1	1	1	1	2	1	24	3	1	31
46	27.03	2	0	1	1	2	1	3	4	1	3	0	1	1	1	2	1	17	3	1	22
33	20.32	1	0	2	1		1	3	4	1	3	1	0	1	1	2	1	17	3	1	20
71	22.83	2	0	1	0	2	1	3	4	1	3	1	1	1	1	2	1	6	3	1	17
50	34.24	2	0	1	0	2	1	3	1	1	2	0	0	1	1	2	1	13	3	1	16
37	30.39	1	1	1	1	2	1	3	4	1	3	1	0	1	1	2	1	15	2	1	17
39	22.83	1	1	2	1	2	1	3	3	1	3	1	1	1	1	2	1	12	2	1	15
61	24.13	2	0	1	1		1	3	4	1	3	1	1	1	1	2	1	38	1	1	40
37	24.97	1	0	1	1	2	1	3	4	1	3	1	1	1	1	2	1	19	1	1	29
42	26.84	1	1	1	1	2	1		3	1	3	1	0	1	1	2	1	25	1	1	26
55		2	0	1	1	2	1	3	4	1	3	1	1	1	1	2	1	17	1	1	17
61	26.95	2	0	1	1		1	3	4	1	3	1	1	1	1	2	1	12	1	1	13
28		1	0	1	1		1	3	4	1	3	0	0	1	1	2	1	9	1	1	10
52	30.08	2	0	1	1	2	1		4	1	3	0	0	1	1	2	1	16	0	1	16
45	37.73	1	0	1	1		1		4	1	3	0	0	1	1	2	1	13	0	1	13
56	22.81	2	0	2	1	2	2	2	4	1	3	1	1	1	1	2	1	12	0	1	12
55	32.34	2	0	1	1		2		4	1	3	1	0	1	1	2	1	9	0	1	9
32	26.58	1	0	2	1	2	5	3	4	1	3	0	1	1	3	2	1	12	170	0	184
27	23.51	1	0	3	1	2	1	3	4	1	3	1	0	1	3	2	1	16	17	1	33
42	27.77	1	0	1	0	2	1	3	3	1	2	0	1	1	3	2	1	77	9	1	86
61	26.84	2	0	2	0	1	1	3	2	1	2	1	0	1	3	2	1	47	9	1	56
43	19.72	1	0	1	1	2	3	2	4	1	3	1	1	1	3	2	1	21	3	1	24
34		1	1	1	1		1		4	1	3	0	0	1	3	2	1	16	2	1	18
47	29.55	1	0	2	1		1	2	4	1	3	1	1	1	3	2	1	10	2	1	14
81	26.31	2	0	2	0	2	1	3	2	1	2	0	0	1	3	2	1	28	1	1	29
35	28.19	1	0	2	1	2	1	3	4	1	3	1	1	1	3	2	1	10	1	1	10
44		1	0	1	0	1	1	3	2	1	2	0	0	1	3	2	1	60	0	1	61
49	33.72	1	0	1	1	2	1	3	3	1	3	1	1	1	3	2	1	10	0	1	16
55	30.92	2	0	2	1	2	1	3	4	0	3	0	0	1	1	2	1	30	92	0	122
50	33.33	1	0	1	0	2	1	2	2	0	2	0	1	1	1	2	1	23	50	0	107
53	26.78	2	0	1	0	1	1	2	2	0	2	0	0	1	1	2	1	13	33	1	46
44	30.44	1	0	1	0	1	1	3	3	0	2	1	0	1	1	2	1	19	24	1	43
55	28.51	1	0	1	0	1	1	3	1	0	1	1	0	1	1	2	1	118	23	0	141
50	39.45	2	0	2	0	2	1	3	2	0	2	0	0	1	1	2	1	9	23	1	32
21	18.92	1	0	1	0		5		2	0	1	0	1	1	1	2	1	46	22	1	69
24	24.35	1	0	2	1	1	1	3	4	0	3	1	1	1	1	2	1	16	19	1	23
41	26.02	1	0	1	1	2	1	3	4	0	3	1	1	1	1	2	1	56	18	0	83
39	23.78	2	0	1	1		1	3	3	0	2	0	1	1	1	2	1	21	14	1	35
63	24.78	2	0	1	1	2	1	2	4	0	3	1	1	1	1	2	1	95	12	1	131
63	28.3	2	1	2	0	2	1	3	4	0	3	0	0	1	1	2	1	47	12	0	59
35	33.33	1	0	1	0	2	1	3	4	0	3	0	1	1	1	2	1	44	12	1	56
53	40.58	2	0	2	1	2	1	3	4	0	3	1	1	1	1	2	1	19	12	1	42
36	23.46	1	0	1	0	2	1	3	2	0	2	0	1	1	1	2	1	13	12	1	25
85	20.41	2	0	2	1	2	1		4	0	3	1	1	1	1	2	1	26	10	1	55
41	24.84	1	0	1	1	2	1	3	2	0	2	1	0	1	1	2	1	17	6	1	23
72	27.68	2	0	2	0	2	1	3	2	0	2	0	0	1	1	2	1	28	5	1	33
42	26.99	1	0	1	0	2	1	3	4	0	3	1	1	1	1	2	1	18	5	1	24
47	42.19	1	0	2	1	2	1		3	0	2	0	0	1	1	2	1	18	5	1	23
44	24.46	1	0	1	0	2	1	2	2	0	2	1	0	1	1	2	1	38	4	1	42
55	31.53	2	0	2	0	1	1	3	2	0	2	1	1	1	1	2	1	18	4	1	23
54	28.38	2	0	2	0	1	1	3	1	0	1	1	1	1	1	2	1	37	3	0	45
76	36.79	2	0	1	0	1	1	2	2	0	2	1	0	1	1	2	1	27	3	1	30
50	20.4	2	0	1	0	2	1	3	3	0	2	1	0	1	1	2	1	21	3	1	24
43	24.22	1	0	2	1	2	1	3	3	0	3	1	1	1	1	2	1	19	2	0	36
54	32.82	2	0	1	0	2	1	2	2	0	2	0	0	1	1	2	1	101	1	1	102
38	27.49	1	0	2	1	2	1	3	4	0	3	1	1	1	1	2	1	19	1	1	20
51	27.53	2	0	2	1		1	2	4	0	3	1	0	1	1	2	1	18	0	1	19
47	26.03	1	0	2	0	1	1	3	2	0	2	1	0	1	3	2	1	41	40	1	81
64	28	2	0	2	1		1		4	0	3	1	1	1	3	2	1	19	34	1	53
48	23.19	2	0	2	0	1	1	3	4	0	3	0	1	1	3	2	1	12	18	1	30
49	33.78	2	0	1	0	2	1	3	2	0	2	0	0	1	3	2	1	119	4	1	123
35	27.89	1	0	1	1	2	1	2	2	0	2	1	0	1	3	2	1	30	4	1	34
44	30.82	2	0	2	1		1	3	4	0	3	0	0	1	3	2	1	12	2	1	13
89	21.75	2	0	2	0	2	15	3	4	0	3	1	0	1	3	2	1	22	1	1	23
41	31.5	1	0	2	0	1	1	3	2	0	2	1	1	1	3	2	1	11	1	1	21
30	27.63	1	0	1	1	2	1	3	4	0	3	0	1	1	5	2	1	20	39	1	60
56	23.28	2	0	1	0	2	1	3	2	0	2	0	0	1	5	2	1	64	2	1	66
64	22.38	2	0	1	1		1		4		3	0	0	1	1	2	1	28	51	1	79
84	20.93	2	0	2	0	1	1	3	4		3	0	1	1	1	2	1	25	39	0	92
50	24.97	2	0	1	0	2	1	1			2	1	0	1	1	2	1	44	26	1	70
59		2	0	1	0	1	1				3	1	1	1	3	2	1	29	12	1	41
74	23.37	2	1	1	0	2	1	2		3	3	1	0	1	2	3	1	17	134	0	151
43	26.53	1	0	2	0	1	1	3	2	3	3	1	0	1	2	3	1	38	32	0	70
37	24.78	1	0	2	1	2	1	3	3	3	3	0	0	1	2	3	1	18	17	1	35
66	22.26	2	0	2	0	2	1	2	2	3	3	1	1	1	2	3	1	55	14	1	69
31	26.91	1	0	1	0	1	1	3		3	3	1	0	1	2	3	1	11	11	1	22
46	25.45	2	0	1	0	2	1	3		3	3	1	0	1	2	3	1	25	10	1	36
48	29.14	2	1	1	1	2	1	3	4	3	3	1	1	1	2	3	1	14	2	1	16
52	23.15	2	0	2	1	2	1	2	4	3	3	1	0	1	2	3	1	22	1	1	22
47	23.46	1	0	1	1	2	1	3	4	3	3	1	0	1	2	3	1	11	1	1	12
50	29.38	2	0	2	0	2	2	2	2	3	3	1	0	1	2	3	1	51	0	1	51
48	28.19	2	0	3	0	2	1			3	3	1	1	1	7	3	1	6	35	1	41
30	19.63	1	1	2	0	1	1	3	3	3	3	0	1	1	7	3	1	29	4	1	33
47	21.5	1	0	1	1	1	8		4	3	3	0	1	1	7	3	1	11	0	1	13
70	30.98	2	0	1	1	2	1	3	4	2	3	1	0	1	2	3	1	10	41	0	51
37	31.18	1	0	2	0	2	1	3	4	2	3	1	0	1	2	3	1	44	23	1	67
47	26.53	1	0	2	1	2	1	3	4	2	3	1	0	1	2	3	1	19	21	0	41
49	30.12	2	0	2	0	2	1	2	2	2	3	1	1	1	2	3	1	24	16	1	52
44	25.97	1	0	2	1	1	1	3	2	2	3	1	0	1	2	3	1	22	12	1	34
58		2	0	2	1		1	3	2	2	3	0	0	1	2	3	1	15	12	1	26
53		2	0	2	1		1	3	4	2	3	1	0	1	2	3	1	11	11	1	22
36		1	0	2	1	2	1		4	2	3	0	0	1	2	3	1	11	11	1	22
43	36.56	1	0	1	1	2	1	2	4	2	3	1	1	1	2	3	1	26	10	1	36
61	31.22	2	0	1	1	2	1	3	2	2	3	0	1	1	2	3	1	11	10	1	21
48	19.78	1	0	2	0	2	1	3	2	2	3	0	0	1	2	3	1	59	9	1	68
45	29.78	2	0	2	1	2	1	2	4	2	3	1	0	1	2	3	1	25	5	1	30
35	26.94	1	1	1	1	2	1	3	3	2	3	0	0	1	2	3	1	33	4	1	37
37		1	0	1	1	2	1	2	4	2	3	1	1	1	2	3	1	16	2	1	26
46	34.71	1	0	1	1	2	1	3	2	2	3	1	0	1	2	3	1	15	2	1	17
34	25.08	1	0	2	1	1	1	3	3	2	3	1	0	1	2	3	1	11	2	1	13
47	26.99	2	0	1	1		2	2	4	2	3	1	0	1	2	3	1	10	2	1	11
57	27.27	2	0	2	1	2	1		4	2	3	1	1	1	2	3	1	29	1	1	54
61	28.17	2	0	2	1		1	3	4	2	3	0	0	1	2	3	1	9	1	1	10
36	26.91	1	0	2	1		1	2	4	2	3	0	0	1	2	3	1	15	0	1	15
43	29.96	1	0	1	1	2	1	3	4	2	3	0	0	1	2	3	1	12	0	1	12
31		1	0	1	0	1	1	3	2	1	2	1	0	1	2	3	1	45	53	1	98
43	30.11	1	0	1	1	2	1	3	4	1	3	1	0	1	2	3	1	15	25	1	41
37	24.61	1	0	2	1	1	1	3	3	1	3	1	0	1	2	3	1	11	21	1	32
32	24.44	1	0	1	1	2	1	3	3	1	3	1	0	1	2	3	1	14	13	0	26
46	31.04	1	0	1	1	1	1	3	4	1	3	1	0	1	2	3	1	18	11	1	28
48	24.78	2	0	1	0	2	1	3		1	2	1	0	1	2	3	1	24	10	1	34
36	29.9	1	0	1	1	2	1	3	3	1	3	0	0	1	2	3	1	20	10	0	30
34	24.26	1	0	2	1	2	1	2	3	1	3	1	0	1	2	3	1	14	8	1	22
50		2	0	1	1		1	3	4	1	3	1	0	1	2	3	1	12	8	1	21
48	24.67	2	0	2	1	1	1	3	3	1	2	1	0	1	2	3	1	38	7	1	45
43	38.22	2	0	1	1	2	1	3	3	1	3	1	1	1	2	3	1	21	6	1	33
74	30.96	2	0	2	1		1	3	4	1	3	1	1	1	2	3	1	15	6	1	21
57	29.9	2	0	1	1		12		3	1	3	0	0	1	2	3	1	29	5	1	34
63	30.3	2	0	2	1	2	1	3	4	1	3	1	0	1	2	3	1	17	5	1	23
48		1	0	1	1	2	1	3	4	1	3	1	0	1	2	3	1	37	4	1	41
42	23.14	1	0	2	1		1		2	1	2	1	0	1	2	3	1	10	4	1	14
56		2	0	1	1		1	3	4	1	3	1	1	1	2	3	1	18	3	1	21
34	28.35	1	0	2	1	1	1	3	4	1	3	1	0	1	2	3	1	16	3	1	19
67	29.49	2	0	2	1	2	1	2	4	1	3	1	0	1	2	3	1	13	3	1	16
59		2	0	1	1	2	1	3	3	1	3	1	0	1	2	3	1	12	3	1	14
66		2	0	2	0		1	2	3	1	3	0	0	1	2	3	1	11	3	1	14
42	27.16	2	0	2	1	2	1	3	4	1	3	1	0	1	2	3	1	11	3	1	14
50	28.52	2	0	1	0	2	1	2	2	1	2	0	0	1	2	3	0	185	1	1	186
39		1	0	2	1	2	1	3	3	1	3	1	1	1	2	3	1	32	1	1	33
62	31.39	2	0	1	0	2	1	3	3	1	3	0	0	1	2	3	1	27	1	1	27
68	36.2	2	0	2	1	2	1		4	1	3	1	0	1	2	3	1	16	1	1	18
31	36.29	1	0	2	1	2	1	3	3	1	3	1	0	1	2	3	1	14	1	1	15
57	29.78	2	1	2	1	2	1	3	4	1	3	0	0	1	2	3	1	16	0	1	17
63	29.5	2	0	2	1		1	3	4	1	3	0	0	1	7	3	1	10	0	1	10
43	24	1	1	2	0	2	1	2	2	0	2	1	0	1	2	3	1	11	131	0	141
51	25.33	2	1	2	1	2	1	3	4	0	3	1	0	1	2	3	1	20	45	0	65
41	29	1	0	2	0	2	1	3	2	0	2	1	1	1	2	3	1	18	33	1	51
62	30.3	2	0	1	0	2	1	2	2	0	2	0	0	1	2	3	1	17	11	1	28
51	20.78	2	0	2	0	2	1	3	4	0	3	1	0	1	2	3	1	16	7	1	23
36	29.93	1	0	2	0	2	1	3	2	0	2	0	0	1	2	3	1	12	7	1	19
54	26.48	2	0	2	1		1	2	4	0	3	1	0	1	2	3	1	28	5	1	33
36	22.35	1	0	1	0	2	1	3	4	0	3	0	0	1	2	3	1	26	3	1	28
71	27.39	2	0	2	0	2	1	2	3	0	2	1	0	1	2	3	1	24	3	1	26
44	29.64	1	0	2	1	2	1	3	4	0	3	1	0	1	2	3	1	39	0	1	39
44		1	0	2	1	2	1	3	4	0	3	1	0	1	2	3	1	23	0	1	23
47	23.73	1	0	1	0	2	1	3	2	0	2	0	1	1	7	3	1	27	4	1	37
46	25.39	1	0	2	0	2	1	2	2	0	2	0	0	1	7	3	1	21	1	1	22
22	26.49	1	0	2	0	1	5	3	3		3	0	1	1	2	3	1	9	48	0	57
50	39.8	2	0	2	0	1	1	3	3		3	1	1	1	2	3	1	9	6	1	43
60	30.81	2	1	1	0	2	1	3	4	3	3	1	1	1	4	1	1	55	39	0	94
58	25.57	2	0	2	1	1	1	3	4	3	3	1	0	1	4	1	1	26	27	1	53
54	24.65	2	0	1	1	2	1	2	2	3	3	1	0	1	4	1	1	48	23	1	71
43	22.49	1	0	1	0	2	1	3	3	3	3	1	0	1	4	1	1	20	20	1	40
57	30.36	2	0	1	0	2	2	3	2	3	3	1	1	1	4	1	1	11	14	1	25
51		2	0	3	0		1	2	4	3	3	0	1	1	4	1	1	10	12	1	24
46	22.43	1	1	2	0	2	1	2	2	3	3	1	0	1	4	1	1	25	11	1	35
55	28.57	2	0	1	1		1		4	3	3	0	0	1	4	1	1	21	10	1	30
42	33.76	1	0	1	0	2	1	3	2	3	3	0	1	1	4	1	1	25	8	1	33
50	18.49	2	0	1	1		1		4	3	3	0	1	1	4	1	1	18	5	1	27
32	27.56	1	0	2	0	2	1	3		3	3	1	0	1	4	1	1	15	4	1	19
39	26.64	1	0	1	0				4	2	3	0	1	1	4	1	1	38	102	0	140
70	29.83	2	0	1	1	2	1	3	4	2	3	1	1	1	4	1	1	81	28	0	110
65	20.12	2	0	2	1	2	1	3	4	2	3	1	1	1	4	1	1	22	12	1	35
39	28.3	1	0	1	0	1	1	3	2	2	3	1	1	1	4	1	1	43	7	1	50
56	24.56	2	0	2	1	1	1	3	4	2	3	1	0	1	4	1	1	18	5	1	23
48	29.34	2	0	1	1	2	1	2	4	2	3	0	0	1	4	1	1	15	3	1	18
43	27.82	2	0	2	0	2	1	3	3	2	3	1	0	1	4	1	1	44	2	1	46
40	33.31	1	0	2	1	2	1	2	3	2	3	1	0	1	4	1	1	18	1	1	20
46	27.39	2	0	2	1	2	1		4	1	3	0	1	1	4	1	1	13	89	0	105
51	29.76	1	0	1	1	2	1	3	4	1	3	1	1	1	4	1	1	18	69	0	96
35	26.64	1	0	2	0	2	1	2	2	1	2	0	0	1	4	1	1	84	58	1	143
43	29.82	1	0	1	1	2	1	3	4	1	3	1	0	1	4	1	1	18	20	1	38
35	25.1	1	0	1	0		1		3	1	3	0	0	1	4	1	1	13	13	1	26
42	25.8	1	0	2	1	2	1	3	4	1	3	1	0	1	4	1	1	17	8	1	24
44	24.67	1	0	2	1		1		2	1	2	0	1	1	4	1	1	21	7	1	27
60	27.93	2	0	2	0	2	1	3	3	1	3	0	1	1	4	1	1	35	4	1	52
63	20.66	2	0	2	1	2	1	3	4	1	3	1	0	1	4	1	1	100	2	1	102
41	25.33	1	0	1	1	2	1	3	4	1	3	1	1	1	4	1	1	20	2	1	31
34	26.58	1	0	2	1		1		3	1	3	1	0	1	4	1	1	33	0	1	33
42	47.61	1	0	1	1		1	3	4	1	3	1	0	1	4	1	1	18	0	1	18
38	35.3	1	0	1	0	2	1	3	2	0	2	0	0	1	4	1	1	11	133	0	144
62	24.8	2	0	1	0	1	2		2	0	2	1	1	1	4	1	1	46	29	0	75
53	37.69	2	0	1	1	2	1	2	4	0	3	1	0	1	4	1	1	23	11	1	33
59	35.09	2	0	3	1	1	2			0	3	1	1	1	4	1	1	47	2	1	89
34	24.67	1	0	2	0	2	1	2	1	0	1	0	1	1	4	1	1	54	1	1	83
42		1	0	1	0	1	1	3			2	1	0	1	4	1	1	34	1	1	35
41	25.39	1	0	2	1	2	1	3	2		3	1	0	1	4	1	1	14	1	1	15
43	25.33	2	0	2	0	2	1	2	4	3	3	0	1	1	11	4	1	14	24	1	39
34		1	0	1	0	2	1	3	2	3	3	1	0	1	11	4	1	25	14	1	39
42	24.78	1	0	1	0	2	1	3	2	3	3	0	1	1	11	4	1	26	12	1	38
42	26.02	1	0	1	0	2	1	2		3	3	1	0	1	11	4	1	26	4	1	31
65	24.65	2	1	1	0	2	1	3	2	3	3	0	0	1	11	4	1	21	2	1	23
55	25.56	2	0	1	1		1	3	4	3	3	0	1	1	11	4	1	10	2	1	12
62	26.52	2	0	2	0	1	1	3	4	3	3	1	1	1	11	4	1	47	1	1	111
62	34.72	2	0	1	0	2	1	2	2	3	3	1	0	1	11	4	1	97	1	1	99
56	20.96	2	0	1	0	2	1	3	4	3	3	0	0	1	11	4	1	14	1	1	15
45		1	1	2	0	1	1	3	2	2	3	1	0	1	11	4	1	30	18	1	48
65		2	0	2	0		1		2	2	3	0	0	1	11	4	1	26	17	1	43
40		1	0	1	0	2	1	3	2	2	3	0	0	1	11	4	1	21	17	1	38
33	30.83	1	0	2	1	2	1	2	4	2	3	1	0	1	11	4	1	13	16	1	29
48	23.01	1	0	2	0	2	1	3	2	2	3	0	1	1	11	4	1	36	15	1	51
29	21.7	1	0	1	0	2	1	3	3	2	3	0	1	1	11	4	1	28	13	1	44
55	24.53	2	0	1	1	2	1	3	4	2	3	1	1	1	11	4	1	20	13	1	33
65	23.42	2	0	2	1	2	1		4	2	3	1	0	1	11	4	1	34	12	1	45
48	32.45	2	1	2	0	1	1	3	2	2	3	1	1	1	11	4	1	33	10	1	43
42	25.67	2	0	2	1	2	1	3	3	2	3	1	0	1	11	4	1	18	8	1	26
36	31.25	1	1	1	1		1	3	4	2	3	0	1	1	11	4	1	11	6	1	17
32	27.11	1	0	1	1	1	1	2	2	2	3	1	0	1	11	4	1	47	5	1	52
46		1	0	2	1	2	1	3	3	2	3	1	0	1	11	4	1	16	5	1	20
35	28.62	2	0	2	1		1		4	2	3	0	1	1	11	4	1	9	5	1	14
59	24.39	2	0	1	1		1		4	2	3	0	0	1	11	4	1	14	4	1	18
30	23.01	1	1	2	0		1	3	3	2	3	0	0	1	11	4	1	12	4	1	16
38	31.24	1	0	1	1	2	1	3	3	2	3	1	1	1	11	4	1	11	4	1	15
62	24.86	2	1	2	0	2	1	2	4	2	3	1	0	1	11	4	1	61	3	1	64
43		1	0	1	1	2	1	3	4	2	3	1	0	1	11	4	1	12	3	1	16
70		2	0	2	1		1		3	2	3	1	0	1	11	4	1	27	2	1	30
51	21.09	2	0	2	0	2	1	3	2	2	3	1	0	1	11	4	1	19	2	1	20
55	31.74	2	1	2	1	2	1	3	4	2	3	1	1	1	11	4	1	14	2	1	17
50	28.44	2	0	1	1		1		4	2	3	1	0	1	11	4	1	12	2	1	14
34		1	0	2	0	2	1	2	2	2	3	1	0	1	11	4	1	35	1	1	36
54	26.94	2	0	1	0	1	1	3	2	2	3	1	0	1	11	4	1	11	1	1	12
54	25.67	2	0	1	0	2	1	2	4	1	3	0	0	1	11	4	1	28	66	1	94
43	25.46	2	0	2	1	2	1	3	3	1	3	1	1	1	11	4	1	10	33	1	56
79	27.49	2	0	2	0	2	1	3	4	1	3	1	0	1	11	4	1	26	22	1	47
46	25.92	1	0	3	1	2	1	3	4	1	3	0	1	1	11	4	1	14	17	1	31
47	31.18	1	0	2	0	2	1	2	2	1	2	0	0	1	11	4	1	22	15	1	37
60	25.33	2	1	2	0	1	1	3	2	1	2	1	0	1	11	4	1	48	12	0	61
45	22.48	1	1	2	1		1		4	1	3	0	0	1	11	4	1	21	12	0	33
57	26.67	2	1	2	1		1		4	1	3	0	1	1	11	4	1	15	12	1	26
56		2	0	1	1	2	1	3	3	1	3	0	0	1	11	4	1	33	10	1	44
26	26.14	1	1	2	1	2	1	3	4	1	2	1	1	1	11	4	1	17	10	1	26
49	22.68	2	0	1	1		1	2	4	1	3	1	0	1	11	4	1	9	8	1	17
52	20.89	2	0	2	1		1	3	4	1	3	1	0	1	11	4	1	9	8	1	16
41	27.63	1	1	2	1	2	1	3	4	1	3	1	0	1	11	4	1	34	7	1	41
54	23.6	2	0	1	1	2	1	2	4	1	3	1	0	1	11	4	1	18	7	1	25
42	32.88	1	0	1	0	2	1	3	2	1	2	1	1	1	11	4	1	16	7	1	24
38	24.64	1	0	1	1	2	1		4	1	3	0	0	1	11	4	1	13	7	1	19
48	35.46	2	0	2	0	2	1	3	4	1	3	0	0	1	11	4	1	28	6	1	34
41	21.93	1	0	1	1	2	1	3	3	1	3	0	0	1	11	4	1	25	6	1	31
57	29.43	2	0	1	1	2	1		3	1	3	1	0	1	11	4	1	20	6	1	26
39	23.37	1	1	2	0	2	1	2	4	1	3	1	0	1	11	4	1	12	6	1	18
45	25.57	1	1	2	0	2	1	3	2	1	2	0	1	1	11	4	1	12	6	1	17
43	27.68	1	0	1	1		1	3	2	1	2	0	1	1	11	4	1	31	5	1	40
52	28.38	2	0	1	1	2	1	2	3	1	3	1	0	1	11	4	1	34	5	1	39
32	20.61	1	0	2	1	2	1	3	4	1	3	1	1	1	11	4	1	13	5	1	17
43	38.14	1	0	1	1	2	1	2	4	1	3	1	0	1	11	4	1	19	4	1	23
35	28.19	1	0	1	1		1	3	4	1	3	1	0	1	11	4	1	12	4	1	16
43	25.45	1	0	2	0	1	1	3	4	1	3	1	0	1	11	4	1	12	4	1	16
40	30.18	1	0	2	0	2	1	3	2	1	2	1	0	1	11	4	1	20	3	1	23
50		2	1	2	0	2	1	3	2	1	2	1	0	1	11	4	1	20	3	1	23
62	20.54	2	0	2	0	1	1	3		1	2	1	0	1	11	4	1	19	3	1	22
36	27.39	1	0	1	1	2	1	3	3	1	3	1	0	1	11	4	1	15	3	1	18
39	27.12	1	0	2	1	2	1	3	4	1	3	1	1	1	11	4	1	15	3	1	18
44	23.66	2	0	2	1	2	1	3	4	1	3	1	0	1	11	4	1	14	3	1	17
38		1	0	1	1	2	1	3	4	1	3	0	1	1	11	4	1	10	3	1	16
83	30.18	2	0	1	1		1		4	1	3	0	0	1	11	4	1	12	3	1	15
45	25.11	1	0	1	1	1	1	2	4	1	3	1	1	1	11	4	1	30	2	1	46
40	27.16	1	0	2	1	2	1	3	3	1	3	1	0	1	11	4	1	20	2	1	22
49	29.78	1	0	2	1	2	1	3	4	1	3	1	0	1	11	4	1	18	2	1	20
47	24.97	1	0	2	1	2	1	3	4	1	3	1	0	1	11	4	1	17	2	1	19
46	30.22	1	0	2	1		1	3	4	1	3	1	1	1	11	4	1	16	2	1	19
39	36.07	1	0	2	1	2	1	3	4	1	3	1	0	1	11	4	1	17	2	1	18
62	36.23	2	0	2	1	2	1		4	1	3	1	0	1	11	4	1	16	2	1	18
28	29.96	1	0	2	0	2	1	3	3	1	3	0	0	1	11	4	1	12	2	1	14
64		2	0	1	1	2	1	3	4	1	3	0	0	1	11	4	1	46	1	1	47
58	31.14	2	0	1	1	2	1		4	1	3	1	0	1	11	4	1	27	1	1	29
43	27.21	1	1	2	1	2	1	3	4	1	3	0	0	1	11	4	1	23	1	1	24
62	23.98	2	0	1	1	2	1	3	3	1	3	1	0	1	11	4	1	19	1	1	20
42	24.99	1	0	1	1	2	1	3	3	1	3	0	0	1	11	4	1	13	1	1	13
74	23.11	2	0	2	1		1	3	4	1	3	1	1	1	11	4	1	11	1	1	11
45	24.24	1	0	1	1	2	1	3	3	1	3	1	0	1	11	4	1	35	0	1	35
60	34.15	2	0	1	0	2	1	3	3	1	3	1	0	1	11	4	1	11	0	1	9
42	24.67	1	0	2	0	1	1	3	1	0	1	1	1	1	11	4	1	44	42	1	86
37	19.96	1	0	1	0	1	1	3		0	3	1	1	1	11	4	1	21	27	1	49
25	18.73	1	1	1	1	2	3	3	4	0	3	0	0	1	11	4	1	19	15	1	34
58	25.1	2	0	1	0	2	1		2	0	1	0	1	1	11	4	1	15	13	1	47
57	28.89	2	0	2	0	2	1	2	2	0	2	0	0	1	11	4	1	116	10	1	126
61	30.75	2	1	1	1		1	3	4	0	3	1	0	1	11	4	1	15	10	1	25
43	28.36	1	1	2	1	2	1	3	4	0	3	1	1	1	11	4	1	70	6	1	121
35	21.93	1	0	2	0	1	1	3	1	0	1	1	1	1	11	4	1	15	6	1	21
34	31.96	1	0	3	0	2	1	3	2	0	2	1	0	1	11	4	1	112	5	1	117
38	33.69	1	0	1	1	2	1	3	4	0	3	0	1	1	11	4	1	18	5	1	23
77		2	0	1	0	2	1	2	4	0	3	0	1	1	11	4	1	44	4	1	48
38	22.81	1	0	2	0	1	1	2	1	0	1	1	1	1	11	4	1	29	4	1	37
51	33.32	2	0	1	1	2	1	3	4	0	3	1	0	1	11	4	1	19	3	1	22
52		1	1	2	1	2	1		4	0	3	1	0	1	11	4	1	18	3	1	21
53	22.89	2	0	2	0	2	1	2	2	0	2	0	1	1	11	4	1	12	3	1	15
50		2	0	2	0	2		2	2	0	2	1	0	1	11	4	1	10	3	1	14
68	27.3	2	0	2	0	2	1	3	4	0	3	0	0	1	11	4	1	119	2	1	121
64	27.06	2	0	2	0	1	1	3	2	0	2	0	1	1	11	4	1	44	2	1	46
59	27.56	2	0	1	0	1	1	3	2	0	2	1	0	1	11	4	1	40	2	1	42
46	24.24	2	0	2	1		1	2	4	0	3	0	0	1	11	4	1	22	2	1	24
78	29.14	2	0	2	0	2	1	3	2	0	2	0	0	1	11	4	1	15	2	1	17
60	30.02	2	0	1	1	2	1	3	3	0	3	1	0	1	11	4	1	18	1	1	19
51	28.35	2	0	2	0	1	1	3		0	2	1	0	1	11	4	1	15	1	1	16
48	20.7	1	0	2	0	2	1		2	0	2	1	0	1	11	4	1	25	0	1	26
47	27.48	1	1	2	1	2	1	3	4	0	3	1	0	1	11	4	1	11	0	1	11
31	30.3	1	1	1	1		1	2	4	0	3	0	0	1	11	4	1	9	0	1	9
31	24.67	1	0	2	1	2	1	2	2		3	1	0	1	11	4	1	45	29	1	73
55	24.06	2	1	2	0	1	1	2			1	1	1	1	11	4	0	152	21	0	173
50	34.84	1	0	2	0	1	1	3	1		2	1	0	1	11	4	1	19	7	1	26
